# Supplementary material for: Artificial intelligence augmented home sleep apnea testing device study (AISAP study)
Source: PLoS One. 2024 May 17;19(5):e0303076. doi: 10.1371/journal.pone.0303076 (PMC11101079; doi:10.1371/journal.pone.0303076)
Supplement: S1 Dataset — (XLSX) [file pone.0303076.s001.xlsx]

## Sheet: Sheet1
UniqueID_Depo	Age	Gender	BMI	CHF	COPD	HTN	DM	CAD	REI AHI	ODI	WVU Device ODI Final	AHI>=5	AHI>=15	AHI>=30
001	59	Male	42.63	No	No	Yes	No	No	26.5	29.2	30.08	1	1	0
003	59	Male	42.85	Yes	No	No	Yes	No	17.4	28.4	27.7	1	1	0
004	27	Female	52.22	No	No	Yes	No	No	2.4	7.2	3.85	0	0	0
005	61	Female	37.59	No	No	Yes	Yes	No	15.3	11.8	4.42	1	1	0
006	64	Male	30.7	No	Yes	Yes	Yes	No	46.5	50	32.92	1	1	1
007	70	Male	26.01	Yes	No	Yes	No	Yes	55.1	49.5	34.03	1	1	1
008	47	Male	37.91	No	No	No	No	No	6.8	6.8	9.12	1	0	0
010	62	Male	38.71	No	No	Yes	No	No	2.6	5.8	17.92	0	0	0
011	59	Female	33.23	No	No	Yes	No	Yes	3.2	6	19.58	0	0	0
016	65	Female	32.3	No	No	No	Yes	Yes	0.2	4.5	1.83	0	0	0
018	54	Male	31.51	No	No	Yes	No	No	0.8	2.2	3.11	0	0	0
019	72	Female	23.59	Yes	Yes	Yes	No	Yes	24.3	42.8	22.02	1	1	0
021	52	Female	62.73	No	No	Yes	No	No	2.5	5.5	4.36	0	0	0
022	22	Male	85.41	No	No	Yes	No	No	10	23.8	18.98	1	0	0
023	32	Female	54.59	No	No	Yes	No	No	40.4	59.4	40.85	1	1	1
024	48	Male	40.14	No	No	Yes	No	Yes	7.8	6.8	1.51	1	0	0
025	54	Male	31.57	No	No	Yes	No	No	8	8	6.35	1	0	0
026	46	Male	50.48	Yes	Yes	Yes	No	No	4.4	4.5	3.74	0	0	0
027	73	Male	66.41	Yes	No	Yes	Yes	Yes	3.2	6.6	9.09	0	0	0
028	36	Male	39.32	Yes	No	No	No	No	35.8	55.9	47.7	1	1	1
029	81	Female	28.13	Yes	Yes	yes	No	Yes	2.5	4.5	2.94	0	0	0
039	72	Male	37.26	Yes	No	No	No	Yes	1	5	3.15	0	0	0
040	49	Male	39.14	No	No	Yes	No	No	0.8	1	0	0	0	0
041	73	Female	43.47	Yes	No	Yes	Yes	No	2.3	2.3	2.42	0	0	0
042	43	Female	30.29	No	No	No	No	No	19	29.9	22.68	1	1	0
043	69	Female	35	Yes	No	Yes	Yes	Yes	33.6	31.7	34.13	1	1	1
044	58	Female	30.97	Yes	Yes	Yes	Yes	No	12.7	37.5	33.36	1	0	0
045	38	Male	46.59	Yes	No	No	No	Yes	23.1	23.1	62.63	1	1	0
046	75	Female	49.38	Yes	No	Yes	No	No	23.2	24.3	17.64	1	1	0
047	54	Female	34.22	Yes	Yes	Yes	Yes	No	5.7	5.3	6.23	1	0	0
048	71	Male	26.82	No	Yes	Yes	No	Yes	2.6	2.4	5.6	0	0	0
050	70	Male	42.79	No	No	Yes	Yes	No	31.4	37.6	41.76	1	1	1
051	63	Male	36.78	No	No	Yes	No	No	25.3	30.3	25.23	1	1	0
052	60	Female	34.57	No	Yes	Yes	Yes	Yes	5.2	7.7	5.21	1	0	0
053	43	Male	28.34	No	No	No	No	No	7.4	11.9	8.47	1	0	0
054	68	Female	37.51	Yes	No	Yes	No	No	9.1	14	9.1	1	0	0
055	52	Female	43.73	No	Yes	Yes	No	No	3.1	6.9	4.9	0	0	0
056	54	Male	36.36	No	No	Yes	No	No	66	52	70	1	1	1
057	58	Male	45.23	No	No	Yes	Yes	No	66	65.9	83.8	1	1	1
058	44	Female	68.59	Yes	Yes	Yes	Yes	No	22.8	26	27.2	1	1	0
059	71	Male	32.33	No	No	Yes	Yes	Yes	10.7	12.8	22	1	0	0
060	51	Female	48.06	Yes	No	No	No	No	12.5	14.9	10.14	1	0	0
061	67	Female	52.06	No	Yes	Yes	No	Yes	5.4	8.5	8.25	1	0	0
062	72	Female	54.15	Yes	Yes	Yes	Yes	Yes	1.1	3.7	8.17	0	0	0
063	37	Female	32.84	No	No	Yes	No	No	5	10.1	3.42	1	0	0
066	52	Male	23.86	No	No	Yes	No	No	2.6	1.6	0.76	0	0	0
067	35	Male	63.2	No	No	Yes	Yes	Yes	72	56	23.8	1	1	1
068	56	Female	37.87	No	No	Yes	No	No	2.3	3.9	2.98	0	0	0
069	76	Female	43.14	No	No	Yes	No	No	11	5.1	2.51	1	0	0
070	65	Female	70.99	No	No	Yes	Yes	No	37.7	56.6	49.6	1	1	1
071	62	Female	32.62	No	No	Yes	No	No	19.7	25	17	1	1	0
072	69	Female	54.25	No	No	Yes	No	No	10.1	16.1	17	1	0	0
073	56	Male	28.82	Yes	No	Yes	No	No	0	0	2.9	0	0	0
074	82	Female	35.67	No	Yes	Yes	Yes	No	8.8	12.8	11.96	1	0	0
075	72	Female	40.04	No	Yes	Yes	No	No	0.2	0.7	2.82	0	0	0
076	57	Male	45.67	Yes	No	Yes	Yes	Yes	15.9	13.9	25.4	1	1	0
077	23	Male	99.47	No	No	No	No	No	17.8	19.3	11.68	1	1	0
078	61	Male	22.8	Yes	Yes	Yes	Yes	Yes	61.6	47.4	66	1	1	1
079	78	Male	29.66	No	No	No	Yes	Yes	55.2	58.7	79.68	1	1	1
080	44	Female	41.16	No	No	Yes	No	No	30.7	35.2	30.6	1	1	1
081	62	Male	44.54	No	No	Yes	No	Yes	21.6	20.3	15.92	1	1	0
082	62	Female	65.22	No	No	Yes	No	No	2.2	1	2.4	0	0	0
083	58	Male	41.79	No	No	No	No	No	47.4	40.8	36	1	1	1
086									0	0.5	0	0	0	0
088									73.9	72.2	87.6	1	1	1
091	67	Male	28.66	No	No	Yes	Yes	No	27.8	24.9	26.96	1	1	0
092	90	Male	31.57	No	No	Yes	No	No	23.6	17.1	21.09	1	1	0
093	54	Female	51.32	No	No	Yes	No	No	16.1	22.7	7.88	1	1	0
095	70	Female	27.68	No	No	No	No	No	1.1	3.4	1	0	0	0
097	48	Female	32.15	No	No	No	No	No	3	2.7	2.96	0	0	0
098	66	Female	36.92	No	No	No	No	No	0.7	3.2	3.36	0	0	0
099	41	Male	33.15	No	No	Yes	Yes	No	19.4	31.2	29.26	1	1	0
100	21	Female	32.98	No	No	No	No	No	1.3	4	0	0	0	0
101	63	Male	29.28	No	No	No	No	No	15.5	18.9	20	1	1	0
102	80	Male	39.89	No	Yes	Yes	Yes	Yes	75.6	73	88.04	1	1	1
104	45	Male	35.94	No	No	No	Yes	No	9	8.3	9.5	1	0	0
105	44	Female	30.42	No	No	Yes	No	No	0.5	2.3	0	0	0	0
107	44	Male	31.01	Yes	No	Yes	Yes	No	1	1	5.1	0	0	0
